# Supplementary material for: Study on adolescents’ attitudes and attachment toward companion animals: mitigating the negative effects of cultural estrangement on wellbeing
Source: Front Psychol. 2025 Apr 11;16:1552127. doi: 10.3389/fpsyg.2025.1552127 (PMC12022844; doi:10.3389/fpsyg.2025.1552127)
Supplement: Supplementary file 1 [file Table_1.xlsx]

## Sheet: Sheet1
	Factor 1 Close relationships	Factor 2 Anthropocentric	Factor 3 Interest in the environment and ecology
If I will have a pet, I would truly want to have it as a member of the family.	0.772805	-0.03721	-0.028634
I think having a pet is good for our health.	0.742666	-0.034753	0.107205
Having a pet enriches human life.	0.742366	0.029821	0.045278
I like animals.	0.66621	-0.080842	0.135735
My mother likes (liked) animals.	0.64967	0.022652	0.028254
I believe we should create laws that protect animal rights.	0.647921	0.005642	0.127738
Experiments that cause suffering to animals are not good, even if it benefits human life.	0.606563	-0.00845	0.143574
I have taken care of animals myself.	0.601015	-0.013094	0.133208
Natural landscapes are beautiful, but they would be even better with animals.	0.593469	-0.011104	0.255682
I want to display pictures or figurines of my favorite animals in my room.	0.55538	0.081079	0.222384
Importing or selling ivory is wrong.	0.545875	-0.006661	0.171417
My father likes (liked) animals.	0.500459	0.184722	0.135709
I find myself wanting to read books and magazines about animals.	0.497102	0.103746	0.463432
I sometimes feel anxious that there might be some curse for killing living beings.	0.475849	0.134017	0.158037
I think it's better not to interfere too much with wildlife and nature, because there is no waste in them.	0.376742	0.214425	0.180816
Pandas and racoons should be treated exactly the same way, because they are the same kind of animals, they.	0.35409	0.273339	0.194339
I think it is acceptable to destroy wild dogs	-0.14223	0.704618	0.218747
Taking euthanasia for granted, if animals become too numerous,.	-0.093811	0.698684	0.254309
I have no objection to creating pets that suit human preferences through selective breeding.	-0.031259	0.697983	0.21348
I don’t feel inclined to have pets because they are not practical.	-0.222116	0.671659	0.206018
I think it's inevitable to develop forests rich in wild birds for residential land.	0.031085	0.657967	0.240242
Even if an area is an important habitat for wildlife, it should be developed for regional promotion.	-0.00132	0.655904	0.331715
The absence of wild animals doesn’t affect my life.	0.031931	0.632061	0.01901
I think animal experiments are necessary to deepen understanding of animals.	0.059401	0.626419	0.21187
If I have animals, they should be trained to obey humans.	0.028725	0.589181	0.223377
I don’t mind eating whale meat if there is no risk of extinction.	0.100213	0.547539	0.089343
I feel scary to approach animals.	0.052294	0.515401	0.127902
It feels good to train dogs and other animals to obey commands.	0.181302	0.48821	0.170395
It's better if there are no snakes or insects with poisons.	0.191136	0.486998	-0.110948
If a pet is suffering from an incurable disease, I consider euthanasia.	0.222314	0.384488	0.176408
If I were to have a pet, cuteness would be the most important factor.	0.29002	0.323546	-0.022079
I think robots will become closer to humans as they evolve.	0.287851	0.29583	0.2393
I am interested in the morphology and classification of animals.	0.250367	0.144423	0.706763
I want to go to the mountains to see wildlife.	0.115449	0.16865	0.701333
I am interested in ecology and ecology-related topics.	0.230112	0.171481	0.696908
I am interested in birdwatching.	0.071515	0.25386	0.65852
I have (had) an interest in the food chain.	0.235553	0.202413	0.622631
I look forward to experiencing the seasons by watching migratory birds.	0.226959	0.210334	0.577774
I am more interested in how birds live than just seeing them.	0.161652	0.129262	0.577137
I would like to live in a place surrounded by mountains and rivers.	0.27567	0.10037	0.559624
Collecting insects is interesting.	-0.093695	0.434672	0.550621
I feel anima in stones.	-0.017574	0.381685	0.512488
I have felt something mysterious toward animals.	0.39891	0.07468	0.451267
Animal behaviors can be explained by molecular biology and physiology.	0.148489	0.313909	0.448471
When I see koi fish, I really think they are beautiful.	0.313377	0.168159	0.410676
I think it’s unavoidable for planted trees to be damaged by wildlife.	0.283029	0.285144	0.331062
Proportion of variance explained (%)	25.406	13.238	5.844
